# Supplementary material for: Sprayable RNAi for silencing of important genes to manage red palm weevil, Rhynchophorus ferrugineus (Coleoptera: Curculionidae)
Source: PLoS One. 2024 Oct 24;19(10):e0308613. doi: 10.1371/journal.pone.0308613 (PMC11501036; doi:10.1371/journal.pone.0308613)
Supplement: S1 Raw data — (XLSX) [file pone.0308613.s001.xlsx]

## Sheet: Larval duration
Treatment	Replication	5th Instar larvae	Larval development duration (days)
			5th instar	6th instar	7th instar	8th instar	9th instar	10th instar	11th instar		Treatment	Replica	5th instar	6th instar	7th instar	8th instar	9th instar	10th instar	11th instar
ECR dsRNA 3 μg (300 μL)	R1	5	4	5	3	4	4	5	4		1	1	4	5	3	4	4	5	4
	R2	5	5	4	4	5	4	4	3		1	2	5	4	4	5	4	4	3
	R3	5	6	4	4	5	4	4	4		1	3	6	4	4	5	4	4	4
	R4	5	5	6	3	6	5	6	3		1	4	5	6	3	6	5	6	3
	R5	5	4	5	5	5	5	5	4		1	5	4	5	5	5	5	5	4
SEC 23 dsRNA 3 μg (300 μL)	R1	5	4	4	5	4	4	4	4		2	1	4	4	5	4	4	4	4
	R2	5	4	4	4	4	4	5	3		2	2	4	4	4	4	4	5	3
	R3	5	4	3	5	5	4	4	3		2	3	4	3	5	5	4	4	3
	R4	5	3	5	4	5	4	4	3		2	4	3	5	4	5	4	4	3
	R5	5	4	4	5	4	4	3	4		2	5	4	4	5	4	4	3	4
Actin dsRNA 3 μg (300 μL)	R1	5	5	4	5	4	4	5	4		3	1	5	4	5	4	4	5	4
	R2	5	4	5	4	4	4	3	4		3	2	4	5	4	4	4	3	4
	R3	5	3	4	4	5	5	4	3		3	3	3	4	4	5	5	4	3
	R4	5	4	3	4	5	4	5	4		3	4	4	3	4	5	4	5	4
	R5	5	5	4	5	5	3	4	4		3	5	5	4	5	5	3	4	4
P450 dsRNA 3 μg (300 μL)	R1	5	6	4	5	4	4	4	4		4	1	6	4	5	4	4	4	4
	R2	5	4	6	6	6	4	3	4		4	2	4	6	6	6	4	3	4
	R3	5	5	5	5	5	5	4	4		4	3	5	5	5	5	5	4	4
	R4	5	5	5	5	6	6	4	3		4	4	5	5	5	6	6	4	3
	R5	5	5	4	5	5	4	6	4		4	5	5	4	5	5	4	6	4
Control	R1	5	6	6	8	7	7	8	5		5	1	6	6	8	7	7	8	5
	R2	5	7	6	7	7	8	8	3		5	2	7	6	7	7	8	8	3
	R3	5	6	7	7	8	7	8	5		5	3	6	7	7	8	7	8	5
	R4	5	8	8	6	9	7	6	5		5	4	8	8	6	9	7	6	5
	R5	5	7	8	7	7	6	7	4		5	5	7	8	7	7	6	7	4

## Sheet: Pupal duration
Treatment	Replication	3rd	5th
1	1	13	12
1	2	13	12
1	3	12	12
1	4	13	13
1	5	12	11
2	1	12	11
2	2	12	11
2	3	12	11
2	4	13	12
2	5	12	12
3	1	11	12
3	2	12	11
3	3	13	11
3	4	12	11
3	5	12	11
4	1	13	12
4	2	12	12
4	3	13	12
4	4	12	12
4	5	13	13
5	1	14	13
5	2	14	14
5	3	13	14
5	4	15	14
5	5	14	14

## Sheet: Mortality data
5th instar 3rd day
Treatment	Replication	Mortality	Total exposed			5th instar 6th day						3rd day 3rd instar					6th day 3rd instar
1	1	1	5			Treatment	Replica	Mortality	Total exposed			Treatment	Replica				Treatment	Replica
1	2	2	5			1	1	3	5			1	1	2	5		1	1	3	5
1	3	2	5			1	2	2	5			1	2	2	5		1	2	4	5
1	4	2	5			1	3	3	5			1	3	2	5		1	3	3	5
1	5	2	5			1	4	2	5			1	4	1	5		1	4	4	5
2	1	3	5			1	5	3	5			1	5	3	5		1	5	3	5
2	2	2	5			2	1	3	5			2	1	3	5		2	1	5	5
2	3	2	5			2	2	4	5			2	2	3	5		2	2	4	5
2	4	3	5			2	3	2	5			2	3	2	5		2	3	4	5
2	5	1	5			2	4	3	5			2	4	2	5		2	4	4	5
3	1	3	5			2	5	4	5			2	5	2	5		2	5	4	5
3	2	3	5			3	1	3	5			3	1	3	5		3	1	5	5
3	3	2	5			3	2	4	5			3	2	2	5		3	2	5	5
3	4	2	5			3	3	2	5			3	3	3	5		3	3	4	5
3	5	3	5			3	4	4	5			3	4	3	5		3	4	4	5
4	1	2	5			3	5	4	5			3	5	3	5		3	5	4	5
4	2	2	5			4	1	3	5			4	1	2	5		4	1	3	5
4	3	2	5			4	2	3	5			4	2	2	5		4	2	4	5
4	4	1	5			4	3	3	5			4	3	2	5		4	3	4	5
4	5	2	5			4	4	2	5			4	4	1	5		4	4	4	5
5	1	0	5			4	5	3	5			4	5	3	5		4	5	3	5
5	2	0	5			5	1	0	5			5	1	0	5		5	1	0	5
5	3	0	5			5	2	0	5			5	2	0	5		5	2	1	5
5	4	0	5			5	3	0	5			5	3	0	5		5	3	0	5
5	5	0	5			5	4	0	5			5	4	0	5		5	4	0	5
						5	5	0	5			5	5	0	5		5	5	0	5

## Sheet: Weight gain
			3rd Instar	Larval weight gain
				Initial	after 3 days	after 7 days
		1	1	0.9182	1.492	2.7549
		1	2	1.0227	1.5871	2.8131
		1	3	0.9486	2.0422	3.1549
		1	4	1.1012	1.8253	2.8594
		1	5	0.93124	1.4652	3.0487
		2	1	0.8913	1.6673	2.2131
		2	2	0.9081	1.5924	2.4549
		2	3	1.1071	1.6175	2.3549
		2	4	0.91576	1.4498	2.1083
		2	5	0.9687	1.3982	2.3846
		3	1	0.9413	1.6826	2.2132
		3	2	0.9613	1.3977	2.5549
		3	3	0.9113	1.3028	2.3542
		3	4	0.92124	1.7174	2.2023
		3	5	0.8987	1.5491	2.4816
		4	1	1.1013	1.2179	2.7549
		4	2	0.9313	2.143	2.7549
		4	3	0.9711	1.8981	3.0132
		4	4	0.9814	1.9189	2.8554
		4	5	0.9619	2.248	3.10392
		5	1	0.9342	2.7932	3.0134
		5	2	0.9078	2.6183	2.9134
		5	3	1.2042	2.9434	3.0138
		5	4	0.9619	2.8443	3.4138
		5	5	1.0343	2.9865	3.3979
				Initial wt	after 3 days	after 7 days
		1	1	3.8546	4.6546	5.3214
		1	2	4.2548	4.6898	4.9828
		1	3	3.8549	4.5537	5.4856
		1	4	4.3254	4.7562	5.1828
		1	5	3.7568	4.9876	5.2498
		2	1	3.8532	4.0452	4.3245
		2	2	4.2543	4.3533	4.6584
		2	3	4.3519	4.4512	4.8247
		2	4	4.1245	4.2134	4.6584
		2	5	4.1864	4.4127	4.7482
		3	1	3.8437	4.0434	4.8246
		3	2	3.8548	4.3328	4.7267
		3	3	4.2147	4.4142	4.7986
		3	4	3.8423	4.3854	4.7854
		3	5	4.1144	4.4425	4.7584
		4	1	4.1542	4.2432	5.2125
		4	2	3.8549	4.6531	5.2214
		4	3	3.8549	4.4132	4.9289
		4	4	3.8689	4.6798	5.9864
		4	5	3.8984	4.4789	4.9498
		5	1	3.8549	4.6541	5.4587
		5	2	3.8549	4.8214	5.6874
		5	3	3.8549	4.7688	5.6479
		5	4	3.8897	4.8976	5.7854
		5	5	3.8754	4.7986	5.6782

## Sheet: Adult emergence
			Treatment	Replica	Percent emergence
			1	1	40
			1	2	20
			1	3	20
			1	4	20
			1	5	40
			2	1	40
			2	2	20
			2	3	20
			2	4	20
			2	5	20
			3	1	20
			3	2	20
			3	3	20
			3	4	0
			3	5	40
			4	1	40
			4	2	40
			4	3	20
			4	4	20
			4	5	20
			5	1	80
			5	2	100
			5	3	80
			5	4	80
			5	5	100
